# Supplementary material for: Uromodulin Retention in Thick Ascending Limb of Henle's Loop Affects SCD1 in Neighboring Proximal Tubule: Renal Transcriptome Studies in Mouse Models of Uromodulin-Associated Kidney Disease
Source: PLoS One. 2014 Nov 19;9(11):e113125. doi: 10.1371/journal.pone.0113125 (PMC4237372; doi:10.1371/journal.pone.0113125)
Supplement: Figure S2 — Heat map of DEGs in kidney between homozygous UmodA227T mutant mice compared to wild-type controls. The genes are ranked according to their fold change from largest positive to largest negative value. The first column shows the mean linear fold changes calculated as ratio of the mean mutant intensities (n = 4) and the arithmetic mean signal of the corresponding wild-type mice (n = 4). Columns represent the regulated genes for single mutant mice and the rows the differential expression of a gene across the animals. The color code displays the fold changes according to the scale bar at the bottom of the heat map: Blue represents down- and yellow up-regulation in mutant animals compared to wild-types. (XLS) [file pone.0113125.s002.xls]

## Sheet: Figure S2
Figure S2
Mean linear fold change		Array TAG ID	Gene symbol	Gene name
2.52897		MG-14-61c20	Scd1	stearoyl-Coenzyme A desaturase 1
2.11649		MG-3-7m12	Mt1	metallothionein 1
2.07897		MG-14-3b19	Fabp4	fatty acid binding protein 4, adipocyte
2.06534		MG-8-12l22	Serpina1b	serine (or cysteine) preptidase inhibitor, clade A, member 1B
1.96733		s0-Itgav	Itgav	integrin alpha V
1.95161		MG-12-285g6	Wfdc2	WAP four-disulfide core domain 2
1.95035		MG-15-242h2	Cxcl12	chemokine (C-X-C motif) ligand 12
1.92391		MG-16-144p14	Ivns1abp	influenza virus NS1A binding protein
1.89103		MG-14-22o4	Car15	carbonic anhydrase 15
1.82108		MG-16-103n2	Actg1	actin, gamma, cytoplasmic 1
1.81022		MG-15-282f8	Abcc4	ATP-binding cassette, sub-family C (CFTR/MRP), member 4
1.79491		MG-15-146a8	Ly6e	lymphocyte antigen 6 complex, locus E
1.7805		MG-4-3l13	Cd24a	CD24a antigen
1.7541		MG-12-155l3	Atp1a1	ATPase, Na+/K+ transporting, alpha 1 polypeptide
1.75261		MG-12-1a21	Ghitm	growth hormone inducible transmembrane protein
1.7148		MG-12-234e6	Tacstd2	tumor-associated calcium signal transducer 2
1.70394		MG-13-3c23	Rbm3	RNA binding motif protein 3
1.65512		MG-26-272k24	Eno1b	enolase 1B, retrotransposed
1.64007		MG-6-86k24	AC099627
1.6382		MG-3-251i14	Dpp10	dipeptidylpeptidase 10
1.62851		MG-14-39o18	Ucp1	uncoupling protein 1
1.61721		MG-15-277l6	S100a11	S100 calcium binding protein A11
1.61239		MG-14-46e10	Atoh8	atonal homolog 8
1.59203		MG-3-174k14	Efcab1	EF hand calcium binding domain 1
1.58772		MG-13-2f24	Calm3	calmodulin 3
1.58524		MG-15-287k24	Anxa5	annexin A5
1.56577		MG-3-45k24	Gsn	gelsolin
1.56343		MG-12-23a19	Dnajc10	DnaJ (Hsp40) homolog, subfamily C, member 10
1.56109		MG-12-280o11	Prom1	prominin 1
1.5554		MG-12-255b22	Gsta1	glutathione S-transferase, alpha 1 (Ya)
1.55511		MG-3-82l21	Gsta3	glutathione S-transferase, alpha 3
1.55405		s1-Ghitm	Ghitm	growth hormone inducible transmembrane protein
1.55369		MG-15-115h10	Gclc	glutamate-cysteine ligase, catalytic subunit
1.54002		MG-3-45k11	H3f3b	H3 histone, family 3B
1.53365		MG-13-117j9	Ahnak	AHNAK nucleoprotein
1.53294		MG-8-81n3	Mapre1	microtubule-associated protein, RP/EB family, member 1
1.52535		MG-6-48n17	Col18a1	collagen, type XVIII, alpha 1
1.52449		MG-15-229d2	Sat1	spermidine/spermine N1-acetyl transferase 1
1.52443		MG-15-114c6	Ifitm1	interferon induced transmembrane protein 1
1.52413		MG-3-6k1	Calm2	calmodulin 2
1.52397		MG-3-6b3	AK015033
1.51678		MG-12-250e23	Clcnkb	chloride channel Kb
1.51482		MG-6-54e3	Acsl5	acyl-CoA synthetase long-chain family member 5
1.51357		MG-3-24h23	H3f3b	H3 histone, family 3B
1.50514		MG-3-34i16	AC150274
1.49857		MG-16-5n6	Rps4x	ribosomal protein S4, X-linked
1.49277		MG-26-276o2	Aldoa	aldolase A, fructose-bisphosphate
1.48827		MG-12-269m5	Morf4l1	mortality factor 4 like 1
1.48708		MG-13-4c19	H1f0	H1 histone family, member 0
1.48166		MG-3-63d9	Eef1a1	eukaryotic translation elongation factor 1 alpha 1
1.47363		MG-13-134o17	Pcolce	procollagen C-endopeptidase enhancer protein
1.46468		MG-14-137d17	Tmem64	transmembrane protein 64
1.4623		MG-15-228p24	Rps14	ribosomal protein S14
1.46194		MG-16-3n18	Rps21	ribosomal protein S21
-1.45466		MG-3-171k19	CR516360
-1.4731		MG-12-37p20	Wfdc15b	WAP four-disulfide core domain 15B
-1.47627		MG-26-144b10	BC024537
-1.48137		MG-26-75p13	Dnph1	2'-deoxynucleoside 5'-phosphate N-hydrolase 1
-1.48257		MG-26-87m22	Rimbp2	RIMS binding protein 2
-1.48954		MG-4-4h13	Grrp1	glycine/arginine rich protein 1
-1.4979		MG-15-165l2	BC018242
-1.50724		MG-3-141i13	AL671190
-1.51554		MG-6-42o10	AC122423
-1.52071		MG-4-5j21	Il6st	interleukin 6 signal transducer
-1.52491		s1-Grin2a	Grin2a	glutamate receptor, ionotropic, NMDA2A (epsilon 1)
-1.53368		MG-16-193a4	AK132621
-1.53441		MG-3-74h9	BX638923
-1.53933		MG-3-231k24	FU166123
-1.56996		MG-8-71j2	Nup155	nucleoporin 155
-1.57544		MG-6-22j19	Fnbp1l	formin binding protein 1-like
-1.57832		MG-16-165f16	Rimbp2	RIMS binding protein 2
-1.58381		MG-4-3b2	Hba-a1	hemoglobin alpha, adult chain 1
-1.58388		MG-8-42i11	C1qtnf6	C1q and tumor necrosis factor related protein 6
-1.6043		MG-4-148e3	Hba-a2	hemoglobin alpha, adult chain 2
-1.60731		MG-26-269p24	Gdf1	growth differentiation factor 1
-1.60878		MG-4-145j12	Hba-a1	hemoglobin alpha, adult chain 1
-1.61584		MG-3-66c13	Ap2b1	adaptor-related protein complex 2, beta 1 subunit
-1.61679		MG-4-86f7	Hba-a2	hemoglobin alpha, adult chain 2
-1.62316		MG-15-178d7	CR519226
-1.62792		MG-3-142i8	Slc15a5	solute carrier family 15, member 5
-1.64855		MG-8-10b11	Hbb-b1	hemoglobin, beta adult major chain
-1.65967		MG-4-3k8	BC056481
-1.66478		MG-12-150l9	Angptl7	angiopoietin-like 7
-1.66935		MG-4-6d16	Tap1	transporter 1, ATP-binding cassette, sub-family B
-1.67504		MG-8-42b9	Hba-a1	hemoglobin alpha, adult chain 1
-1.67961		MG-4-147o3	Hba-a1	hemoglobin alpha, adult chain 1
-1.68103		s1-Fbxo32	Fbxo32	F-box protein 32
-1.68155		MG-6-56d15	Fgf1	fibroblast growth factor 1
-1.68179		MG-4-86p1	Cpa1	carboxypeptidase A1, pancreatic
-1.68277		MG-15-226i17	Uba5	ubiquitin-like modifier activating enzyme 5
-1.69777		MG-4-2e20	Hba-a1	hemoglobin alpha, adult chain 1
-1.72762		MG-8-86g2	Ucma	upper zone of growth plate and cartilage matrix associated
-1.73248		MG-4-148e12	Hba-a2	hemoglobin alpha, adult chain 2
-1.74504		MG-14-64n9	Mark3	MAP/microtubule affinity-regulating kinase 3
-1.78641		MG-26-209p19	AC102069
-1.79752		MG-68-104c23	Odc1	ornithine decarboxylase, structural 1
-1.85007		MG-3-107a15	BX632059
-1.87713		MG-6-16e20	AL589651
-1.89093		MG-3-57m19	AC175818
-1.928		MG-3-51g19	AC104883
-1.963		MG-6-25l23	AL603662
-1.97314		MG-3-237b19	AC147987
-1.9838		s0-Egr1	Egr1	early growth response 1
-2.06352		MG-4-3p22	Igkv1-117	immunoglobulin kappa variable 1-117
