# Supplementary material for: Uromodulin Retention in Thick Ascending Limb of Henle's Loop Affects SCD1 in Neighboring Proximal Tubule: Renal Transcriptome Studies in Mouse Models of Uromodulin-Associated Kidney Disease
Source: PLoS One. 2014 Nov 19;9(11):e113125. doi: 10.1371/journal.pone.0113125 (PMC4237372; doi:10.1371/journal.pone.0113125)
Supplement: Figure S3 — Heat map of DEGs in kidney between heterozygous UmodC93F mutant mice compared to wild-type controls. The genes are ranked according to their fold change from largest positive to largest negative value. The first column shows the mean linear fold changes calculated as ratio of the mean mutant intensities (n = 4) and the arithmetic mean signal of the corresponding wild-type mice (n = 4). Columns represent the regulated genes for single mutant mice and rows represent the differential expression of a gene across the animals. The color code displays the fold changes according to the scale bar at the bottom of the heat map: Blue represents down- and yellow up-regulation in mutant animals compared to wild-types. (XLS) [file pone.0113125.s003.xls]

## Sheet: Figure S3
Figure S3
Mean linear fold change		Array TAG ID	Gene symbol	Gene name
2.56997		MG-14-61c20	Scd1	stearoyl-Coenzyme A desaturase 1
-1.35794		MG-12-229h13	Cyb5b	cytochrome b5 type B
-1.37628		MG-3-140l14	Cchcr1	coiled-coil alpha-helical rod protein 1
-1.38088		MG-4-147o3	Hba-a1	hemoglobin alpha, adult chain 1
-1.38227		MG-3-206m19	Qdpr	quinoid dihydropteridine reductase
-1.38836		MG-12-134k2	Aco2	Aconitase 2
-1.38914		s1-1300002C08Rik	Mtfr1	mitochondrial fission regulator 1
-1.39149		MG-12-23i12	Hgd	homogentisate 1, 2-dioxygenase
-1.40486		MG-26-18f21	Ube2a	ubiquitin-conjugating enzyme E2A, RAD6 homolog
-1.40906		MG-15-160c3	Ank1	ankyrin 1
-1.41298		s0-Il5ra	Il5ra	interleukin 5 receptor, alpha
-1.41466		MG-3-26f10	Pdzk1	PDZ domain containing 1
-1.44548		MG-6-62a9	Grm2	glutamate receptor, metabotropic 2
-1.45952		MG-12-286k5	4931406C07Rik
-1.46988		MG-3-27l16	Cndp2	CNDP dipeptidase 2
-1.48241		MG-12-263n6	Nat8	N-acetyltransferase 8
-1.48455		MG-15-236j1	Snx27	sorting nexin family member 27
-1.4908		MG-12-204l1	Ces1f	carboxylesterase 1F
-1.51153		MG-12-274k12	AC162313
-1.52668		s0-Timp1	Timp1	Tissue inhibitor of metalloproteinase 1
-1.53065		MG-14-48a23	Fam89a	family with sequence similarity 89, member A
-1.54959		MG-12-228j6	Kap	kidney androgen regulated protein
-1.55581		MG-12-195e16	Pank1	pantothenate kinase 1
-1.57172		MG-12-174m17	Tmem174	transmembrane protein 174
-1.57207		MG-15-52m23	Pah	phenylalanine hydroxylase
-1.5725		MG-12-32d24	Tbc1d22a	TBC1 domain family, member 22a
-1.57513		MG-12-3e20	Slc13a3	solute carrier family 13
-1.58301		MG-15-169f4	Rtn3	reticulon 3
-1.58796		MG-11-1e5	Ugt2b36	UDP glucuronosyltransferase 2 family, polypeptide B36
-1.5887		MG-12-196n23	Acox1	acyl-Coenzyme A oxidase 1
-1.60533		MG-12-208l5	Them7	thioesterase superfamily member 7
-1.63186		MG-8-70f11	Gpm6a	glycoprotein m6a
-1.6408		MG-6-60f22	Ubald2	UBA-like domain containing 2
-1.68258		MG-12-219i14	Acsm2	acyl-CoA synthetase medium-chain family member 2
-1.69489		MG-12-37p20	Wfdc15b	WAP four-disulfide core domain 15B
-1.70411		MG-12-238a23	Cndp2	CNDP dipeptidase 2
-1.71538		MG-3-157k19	Cyp51	cytochrome P450, family 51
-1.77793		MG-12-212d15	Macrod1	MACRO domain containing 1
-1.78542		MG-8-44o23	Agps	alkylglycerone phosphate synthase
-1.78831		MG-12-177n22	AC165322
-1.82161		s1-Pank3	Pank3	pantothenate kinase 3
-1.88139		s0-Casp9	Casp9	caspase 9
-1.88999		MG-12-173g12	Lgmn	legumain
-1.89909		MG-19-2c13	Inmt	indolethylamine N-methyltransferase
-1.93037		Akr1b3	Akr1b3	aldo-keto reductase family 1, member B3
-1.94099		s1-Dhrs8	Hsd17b11	hydroxysteroid (17-beta) dehydrogenase 11
-2.03495		MG-12-25g18	Ugt2b38	UDP glucuronosyltransferase 2 family, polypeptide B38
-2.0521		MG-12-206k7	Dnase1	deoxyribonuclease I
-2.1346		MG-3-64h24	Mt2	Metallothionein 2
-2.16811		MG-12-150l9	Angptl7	angiopoietin-like 7
-2.19177		MG-11-1e9	Ttr	transthyretin
-2.28961		MG-3-16p4	Odc1	ornithine decarboxylase, structural 1
-2.45887		MG-6-67i6	Hsd17b11	hydroxysteroid (17-beta) dehydrogenase 11
-2.58728		MG-12-256p6	Slco1a6	solute carrier organic anion transporter family, 1a6
