# Supplementary material for: Uromodulin Retention in Thick Ascending Limb of Henle's Loop Affects SCD1 in Neighboring Proximal Tubule: Renal Transcriptome Studies in Mouse Models of Uromodulin-Associated Kidney Disease
Source: PLoS One. 2014 Nov 19;9(11):e113125. doi: 10.1371/journal.pone.0113125 (PMC4237372; doi:10.1371/journal.pone.0113125)
Supplement: Figure S4 — Functional classification of DEGs in kidney of homozygous UmodA227T mutant mice. The first three columns list the categories of the diseases or functions annotations and the respective p-value for each over-represented term. The following columns show those DEGs associated with each term including a heat map and the mean fold change. The genes of each term are ranked according to the mean fold changes. A column represents single mutant mice and rows the differential expression across the animals. The color code displays the fold changes according to the scale bar at the bottom of the heat map: Blue represents down- and yellow up-regulation in mutant animals compared to wild-types. (XLS) [file pone.0113125.s004.xls]

## Sheet: Figure S4
Figure S4
Categories	Diseases or functions annotation	p-value	Genes		mean fold change
Cancer	abdominal neoplasm	0.00637	Scd1		2.52897
			Mt1		2.11649
			Fabp4		2.07897
			Serpina1b		2.06534
			Itgav		1.96733
			Wfdc2		1.95161
			Cxcl12		1.95035
			Ivns1abp		1.92391
			Actg1		1.82108
			Ly6e		1.79491
			Abcc4		1.81022
			Atp1a1		1.7541
			Rbm3		1.70394
			Tacstd2		1.7148
			Eno1b		1.65512
			Dpp10		1.6382
			S100a11		1.61721
			Anxa5		1.58524
			Prom1		1.56109
			Dnajc10		1.56343
			Gsn		1.56577
			Mapre1		1.53294
			Col18a1		1.52535
			Ahnak		1.53365
			Sat1		1.52449
			Acsl5		1.51482
			Rps4x		1.49857
			Aldoa		1.49277
			Pcolce		1.47363
			Il6st		-1.52071
			Grin2a		-1.52491
			Nup155		-1.56996
			Rimbp2		-1.57832
			Hbb-b1		-1.64855
			Tap1		-1.66935
			Cpa1		-1.68179
			Hba1/Hba2		-1.67504
			Mark3		-1.74504
			Fgf1		-1.68155
			Odc1		-1.79752
			Egr1		-1.9838
Cellular Growth and Proliferation	proliferation of cells	1.47e-05	Scd1		2.52897
			Mt1		2.11649
			Fabp4		2.07897
			Serpina1b		2.06534
			Itgav		1.96733
			Cxcl12		1.95035
			Ivns1abp		1.92391
			Actg1		1.82108
			Abcc4		1.81022
			Cd24a		1.7805
			Rbm3		1.70394
			Tacstd2		1.7148
			Eno1b		1.65512
			S100a11		1.61721
			Gsn		1.56577
			Gclc		1.55369
			Mapre1		1.53294
			Col18a1		1.52535
			Ahnak		1.53365
			Sat1		1.52449
			Acsl5		1.51482
			Aldoa		1.49277
			Morf4l1		1.48827
			Eef1a1		1.48166
			Rps14		1.4623
			Dnph1		-1.5
			Il6st		-1.52071
			Grin2a		-1.52491
			Tap1		-1.66935
			Hba1/Hba2		-1.67504
			Fgf1		-1.68155
			Odc1		-1.79752
			Egr1		-1.9838
			Igkv1-117		-2.06352
Cell Death and Survival	necrosis	3.36e-06	Scd1		2.52897
			Mt1		2.11649
			Fabp4		2.07897
			Serpina1b		2.06534
			Itgav		1.96733
			Cxcl12		1.95035
			Ivns1abp		1.92391
			Abcc4		1.81022
			Atp1a1		1.7541
			Cd24a		1.7805
			Rbm3		1.70394
			Eno1b		1.65512
			Ucp1		1.62851
			S100a11		1.61721
			Gsn		1.56577
			Gsta1		1.5554
			Gclc		1.55369
			Col18a1		1.52535
			Sat1		1.52449
			Aldoa		1.49277
			Eef1a1		1.48166
			Il6st		-1.52071
			Grin2a		-1.52491
			Ap2b1		-1.61584
			Fbxo32		-1.68103
			Fgf1		-1.68155
			Odc1		-1.79752
			Egr1		-1.9838
			Igkv1-117		-2.06352
Inflammatory Response	inflammation of organ	1.11e-07	Scd1		2.52897
			Mt1		2.11649
			Fabp4		2.07897
			Cxcl12		1.95035
			Abcc4		1.81022
			Atp1a1		1.7541
			Eno1b		1.65512
			S100a11		1.61721
			Anxa5		1.58524
			Prom1		1.56109
			Gsn		1.56577
			Ahnak		1.53365
			H3f3b		1.51357
			Aldoa		1.49277
			Eef1a1		1.48166
			Il6st		-1.52071
			Hbb-b1		-1.64855
			Fbxo32		-1.68103
			Odc1		-1.79752
			Egr1		-1.9838
Molecular Transport	transport of molecule	6.05e-05	Scd1		2.52897
			Fabp4		2.07897
			Itgav		1.96733
			Cxcl12		1.95035
			Ly6e		1.79491
			Abcc4		1.81022
			Atp1a1		1.7541
			Ucp1		1.62851
			Gsn		1.56577
			Clcnkb		1.51678
			Acsl5		1.51482
			Il6st		-1.52071
			Grin2a		-1.52491
			Nup155		-1.56996
			Hbb-b1		-1.64855
			Tap1		-1.66935
			Hba1/Hba2		-1.67504
			Fgf1		-1.68155
			Egr1		-1.9838
Lipid Metabolism	synthesis of lipid	4.2e-05	Scd1		2.52897
			Serpina1b		2.06534
			Cxcl12		1.95035
			Abcc4		1.81022
			Atp1a1		1.7541
			Ucp1		1.62851
			Gsta3		1.55511
			Acsl5		1.51482
			Eef1a1		1.48166
			Hbb-b1		-1.64855
			Fgf1		-1.68155
			Odc1		-1.79752
			Egr1		-1.9838
Protein Synthesis	metabolism of protein	0.000761	Serpina1b		2.06534
			Wfdc2		1.95161
			Rbm3		1.70394
			Gsn		1.56577
			Sat1		1.52449
			Rps4x		1.49857
			Eef1a1		1.48166
			Pcolce		1.47363
			Rps14		1.4623
			Grin2a		-1.52491
			Cpa1		-1.68179
			Fbxo32		-1.68103
Metabolic Disease	diabetes mellitus	0.00697	Scd1		2.52897
			Mt1		2.11649
			Fabp4		2.07897
			Itgav		1.96733
			Anxa5		1.58524
			Grin2a		-1.52491
			Nup155		-1.56996
			Hbb-b1		-1.64855
			Tap1		-1.66935
			Hba1/Hba2		-1.67504
			Fgf1		-1.68155
Carbohydrate Metabolism	quantity of carbohydrate	0.000648	Scd1		2.52897
			Mt1		2.11649
			Fabp4		2.07897
			Ucp1		1.62851
			Anxa5		1.58524
			Eef1a1		1.48166
			Il6st		-1.52071
			Mark3		-1.74504
			Fgf1		-1.68155
Cardiovascular Disease	hypertension	0.00197	Atp1a1		1.7541
			Gsta3		1.55511
			Gsn		1.56577
			Clcnkb		1.51678
			Il6st		-1.52071
			Cpa1		-1.68179
			Fbxo32		-1.68103
			Hba1/Hba2		-1.67504
			Fgf1		-1.68155
Renal Disease	renal cancer	0.00483	Scd1		2.52897
			Mt1		2.11649
			Tacstd2		1.7148
			S100a11		1.61721
			Anxa5		1.58524
			Gsn		1.56577
			Ahnak		1.53365
			Nup155		-1.56996
Cell-To-Cell Signaling	binding of cells	0.0071	Itgav		1.96733
			Cxcl12		1.95035
			Cd24a		1.7805
			Anxa5		1.58524
			Gsn		1.56577
			Col18a1		1.52535
			Fgf1		-1.68155
