# Supplementary material for: Uromodulin Retention in Thick Ascending Limb of Henle's Loop Affects SCD1 in Neighboring Proximal Tubule: Renal Transcriptome Studies in Mouse Models of Uromodulin-Associated Kidney Disease
Source: PLoS One. 2014 Nov 19;9(11):e113125. doi: 10.1371/journal.pone.0113125 (PMC4237372; doi:10.1371/journal.pone.0113125)
Supplement: Figure S5 — Functional classification of DEGs in kidney of heterozygous UmodC93F mutant mice. The first three columns list the categories of the diseases or functions annotations and the respective p-value for each over-represented term. The following columns show those DEGs associated with each term including a heat map and the mean fold change. The genes of each term are ranked according to the mean fold changes. A column represents single mutant mice and rows the differential expression across the animals. The color code displays the fold changes according to the scale bar at the bottom of the heat map: Blue represents down- and yellow up-regulation in mutant animals compared to wild-types. (XLS) [file pone.0113125.s005.xls]

## Sheet: Figure S5
Figure S5
Categories	Diseases or functions annotation	p-value	Genes		mean fold change
Cancer	cancer	0.00585	Scd1		2.56997
			Cchcr1		-1.37628
			Hba-a1		-1.38088
			Hgd		-1.39149
			Ube2a		-1.40486
			Ank1		-1.40906
			Il5ra		-1.41298
			Pdzk1		-1.41466
			Grm2		-1.44548
			4931406C07Rik		-1.45952
			Snx27		-1.48455
			Timp1		-1.52668
			Pank1		-1.55581
			Tmem174		-1.57172
			Pah		-1.57207
			Slc13a3		-1.57513
			Rtn3		-1.58301
			Ugt2b36		-1.58796
			Acox1		-1.5887
			Gpm6a		-1.63186
			Acsm2		-1.68258
			Cndp2		-1.70411
			Cyp51		-1.71538
			Macrod1		-1.77793
			Agps		-1.78542
			Pank3		-1.82161
			Casp9		-1.88139
			Lgmn		-1.88999
			Inmt		-1.89909
			Akr1b3		-1.93037
			Ugt2b38		-2.03495
			Dnase1		-2.0521
			Mt2		-2.1346
			Ttr		-2.19177
			Odc1		-2.28961
			Hsd17b11		-2.45887
Cell Death and Survival	necrosis	0.00517	Scd1		2.56997
			Cchcr1		-1.37628
			Il5ra		-1.41298
			Pdzk1		-1.41466
			Grm2		-1.44548
			Timp1		-1.52668
			Kap		-1.54959
			Gpm6a		-1.63186
			Casp9		-1.88139
			Lgmn		-1.88999
			Akr1b3		-1.93037
			Dnase1		-2.0521
			Mt2		-2.1346
			Ttr		-2.19177
			Odc1		-2.28961
Molecular Transport	transport of molecule	0.01	Scd1		2.56997
			Cchcr1		-1.37628
			Hba-a1		-1.38088
			Ank1		-1.40906
			Pdzk1		-1.41466
			Grm2		-1.44548
			Snx27		-1.48455
			Slc13a3		-1.57513
			Casp9		-1.88139
			Ttr		-2.19177
Inflammatory Response	inflammation	0.00368	Scd1		2.56997
			Aco2		-1.38836
			Il5ra		-1.41298
			Timp1		-1.52668
			Acox1		-1.5887
			Lgmn		-1.88999
			Dnase1		-2.0521
			Mt2		-2.1346
			Odc1		-2.28961
Lipid Metabolism	concentration of lipid	0.000551	Scd1		2.56997
			Pdzk1		-1.41466
			Timp1		-1.52668
			Kap		-1.54959
			Pank1		-1.55581
			Agps		-1.78542
			Casp9		-1.88139
			Akr1b3		-1.93037
			Ttr		-2.19177
Cardiovascular Disease	hypertension	0.00697	Cyb5b		-1.35794
			Hba-a1		-1.38088
			Kap		-1.54959
			Pah		-1.57207
			Acox1		-1.5887
			Inmt		-1.89909
Protein Synthesis	quantity of protein in blood	0.00194	Scd1		2.56997
			Hba-a1		-1.38088
			Pdzk1		-1.41466
			Lgmn		-1.88999
			Mt2		-2.1346
			Ttr		-2.19177
Renal Disease	renal cancer	0.0199	Scd1		2.56997
			Timp1		-1.52668
			Gpm6a		-1.63186
			Cyp51		-1.71538
			Mt2		-2.1346
	failure of kidney	0.000198	Hba-a1		-1.38088
			Lgmn		-1.88999
			Dnase1		-2.0521
			Mt2		-2.1346
			Ttr		-2.19177
	cell death of renal tubule	0.00049	Kap		-1.54959
			Dnase1		-2.0521
			Mt2		-2.1346
	proliferation of kidney cell lines	0.00654	Cchcr1		-1.37628
			Mt2		-2.1346
			Ttr		-2.19177
	nephritis	0.0241	Il5ra		-1.41298
			Dnase1		-2.0521
			Mt2		-2.1346
	abnormal morphology of renal tubule	0.00157	Lgmn		-1.88999
			Akr1b3		-1.93037
			Mt2		-2.1346
	end stage disease	0.00196	Lgmn		-1.88999
			Mt2		-2.1346
			Ttr		-2.19177
	glomerulosclerosis	0.00308	Kap		-1.54959
			Lgmn		-1.88999
			Mt2		-2.1346
	urination disorder	0.0384	Kap		-1.54959
			Lgmn		-1.88999
			Akr1b3		-1.93037
Post-Translational Modification	hydrolysis of protein fragment	0.0269	Cndp2		-1.70411
			Casp9		-1.88139
			Lgmn		-1.88999
